# Supplementary material for: WNT3A rs752107(C > T) Polymorphism Is Associated With an Increased Risk of Essential Hypertension and Related Cardiovascular Diseases
Source: Front Cardiovasc Med. 2021 Jul 12;8:675222. doi: 10.3389/fcvm.2021.675222 (PMC8310949; doi:10.3389/fcvm.2021.675222)
Supplement: Supplementary file 1 [file Data_Sheet_1.ZIP]

Archive with 3 entries (3 files):
- Supplementary Table 1.docx
- Supplementary Table 2.docx
- Supplementary Table3.docx
